# Supplementary material for: Tuberculoid leprosy: An in vivo microvascular evaluation of cutaneous lesions
Source: PLoS One. 2020 Jan 13;15(1):e0227654. doi: 10.1371/journal.pone.0227654 (PMC6957169; doi:10.1371/journal.pone.0227654)
Supplement: S2 Table — (XLSX) [file pone.0227654.s002.xlsx]

## Sheet: ACh Iontophoresis
Baseline - ACh			Number of dosis of ACh to reach Plateau				Plateau-ACh		% Baseline-Plateau ACh
Patient	Control Skin (PU)	Skin Lesion (PU)	Control Skin		Skin Lesion		Control Skin (PU)	Skin Lesion (PU)	Control Skin	Skin Lesion
1	4.31	2.45	9		9		9.05	15.58	110	535.9
2	3.68	21.74	6		8		19.86	117.81	439.7	441.9
3	14.77	1.69	5		3		82.35	3.81	457.5	125.4
4	27.89	8.42	9		5		81.06	36.2	190.6	329.9
5	15.59	21.03	9		9		28.38	53.01	82	152.1
6	5.53	18.27	8		7		20.35	62.48	268	242
7	18.98	5.44	9		9		55.07	11.17	190.1	105.3

## Sheet: SNP Iontophoresis
Baseline - SNP			Number of dosis of SNP to reach Plateau				Plateau-SNP		% Baseline - Plateau SNP
Patient	Control Skin (PU)	Skin Lesion (PU)	Control Skin		Skin Lesion		Control Skin (PU)	Skin Lesion (PU)	Control Skin	Skin Lesion
1	7.99	5.65	7		7		35.17	64.5	340.2	1041.6
2	11.62	18.32	6		7		34.42	80.62	196.2	340.1
3	3.12	17.21	5		7		20.57	221.7	559.3	1188.2
4	24.67	1.83	7		7		54	1.77	118.9	-3.3
5	13.11	12.44	7		7		27.57	27.11	110.3	117.9
6	11.16	9.12	6		7		41.38	61.9	270.8	578.7
7	10.15	24.6	6		7		36.39	37.45	258.5	52.2
