# Supplementary material for: Tuberculoid leprosy: An in vivo microvascular evaluation of cutaneous lesions
Source: PLoS One. 2020 Jan 13;15(1):e0227654. doi: 10.1371/journal.pone.0227654 (PMC6957169; doi:10.1371/journal.pone.0227654)
Supplement: S3 Table — (XLSX) [file pone.0227654.s003.xlsx]

## Sheet: Planilha1
Vessel Density (1/mm)			Perfused Vessel Density (1/mm)				Proportion of Perfused Vessels (%)		Microvascular Flow Index*		Flow Heterogeneity Index
Patient	Control Skin	Skin Lesion	Control Skin		Skin Lesion		Control Skin	Skin Lesion	Control Skin	Skin Lesion	Control Skin	Skin Lesion
1	17.0782	10.8025	15.4321		8.95062		90.3614	82.8571	2.66667	1.58333	0.09375	0.157895
2	17.0782	12.5514	15.535		10.1852		90.9638	81.1475	2.25	1.5	0	0.333333
3	18.3128	13.2716	17.0782		11.0082		93.2584	82.9457	2.25	1.66667	0.222222	0.15
4	18.5185	12.8601	17.5926		11.1111		95	86.4	2	1.58333	0.25	0.157895
5	17.4897	12.1399	16.358		10.2881		93.5294	84.7458	2.41667	1	0.310345	0.5
6	18.4156	12.3457	17.1811		10.2881		93.2961	83.3333	2.41667	1.5	0.206897	0.166667
7	16.7695	13.4774	15.6379		11.7284		93.2515	87.0229	2.5	1.75	0	0.285714
	*Arbitrary Units
